# Supplementary material for: Phosphatidic Acid Stimulates Lung Cancer Cell Migration through Interaction with the LPA1 Receptor and Subsequent Activation of MAP Kinases and STAT3
Source: Biomedicines. 2023 Jun 23;11(7):1804. doi: 10.3390/biomedicines11071804 (PMC10376810; doi:10.3390/biomedicines11071804)
Supplement: Supplementary file 1 [file biomedicines-11-01804-s001.zip]

Archive with 1 entries (1 files):
- biomedicines-2456825-supplementary.pdf
